# Supplementary material for: Prediction Equations to Estimate Resting Metabolic Rate in Healthy, Community-Dwelling Chinese Older Adults
Source: Nutrients. 2026 Jan 21;18(2):344. doi: 10.3390/nu18020344 (PMC12844918; doi:10.3390/nu18020344)
Supplement: Supplementary file 1 [file nutrients-18-00344-s001.zip]

Archive with 1 entries (1 files):
- nutrients-4090533-supplementary.pdf
